# Supplementary material for: Effects of Transcranial Direct Current Stimulation on Baseline and Slope of Prefrontal Cortex Hemodynamics During a Spatial Working Memory Task
Source: Front Hum Neurosci. 2020 Apr 9;14:64. doi: 10.3389/fnhum.2020.00064 (PMC7179692; doi:10.3389/fnhum.2020.00064)
Supplement: Supplementary file 2 [file Table_2.XLSX]

## Sheet: Sheet1
Supplementary Table 2
Effects of Stimulation, Experiment Block and Performance on Oxygenation Intercepts and Slopes
	Opt. 1: Left Pars Opercularis - B.A. 44
	Success Probability						Error Distance
	Oxy Intercept			Oxy Slope			Oxy Intercept			Oxy Slope
	df	B	SE	df	B	SE	df	B	SE	df	B	SE
Fixed
Stim: Intercept	24.205	-0.315967	0.498076	179.927	-0.00549665	0.00621789	19.6235	0.0328894	0.471619	31.8126	-0.00172337	0.00390637
Stim: Performance	1787.12	0.312308	0.209382	1757.14	0.0043495	0.00647667	1786.9	-0.00048516	0.000306586	1764.23	-1.46683e-06	9.46774e-06
Stim: Block	1783.33	*** -1.0E+00	0.203279	1774.63	-0.00694871	0.00632946	1784.07	-0.025177	0.0937611	1782.2	-0.000166814	0.00292695
Stim: Performance * Block	1783.39	*** 9.5E-01	0.241767	1775.15	0.00573535	0.00754313	1783.48	*** -1.2E-03	0.000356624	1776.37	-1.06576e-05	1.10935e-05
Sham: Intercept Diff.	24.2439	0.859469	0.688525	164.875	0.00716449	0.00854826	19.6679	0.738643	0.652009	32.1329	-0.000524383	0.00542204
Sham: Performance Diff.	1789.66	-0.0699487	0.289874	1680.57	-0.00789169	0.00888236	1789.8	0.000308368	0.000438561	1680.49	6.98949e-06	1.34061e-05
Sham: Block Diff.	1783.4	*** 1.9E+00	0.27555	1775.35	0.00170367	0.00856729	1786.92	** -3.8-E01	0.132376	1784.93	-0.0033721	0.00409785
Sham: Performance * Block Diff.	1784.19	*** -2.1E+00	0.329218	1782.08	-0.00390281	0.0102354	1784.24	*** 2.9E-03	0.000499828	1782.45	9.34303e-06	1.55033e-05
		Var	SD		Var	SD		Var	SD		Var	SD
Random
Intercept		2.17	1.473		9.133e-05	0.00955		2.163	1.471		9.262e-05	0.009624
Residual		2.107	1.451		0.002033	0.045085		2.115	1.454		0.002032	0.045082
N	21			21			21			21
Observations	1810			1796			1810			1796
	Opt. 2: Left Pars Triangularis - B.A. 45
	Success Probability						Error Distance
	Oxy Intercept			Oxy Slope			Oxy Intercept			Oxy Slope
	df	B	SE	df	B	SE	df	B	SE	df	B	SE
Fixed
Stim: Intercept	23.6159	-0.106398	0.581038	173.845	-0.00681388	0.0061291	19.4742	0.406167	0.556258	31.3744	-0.00314637	0.00386086
Stim: Performance	1847.11	(*) 4.8 E-01	0.233984	1824.27	0.00352378	0.00634824	1846.85	-0.000648438	0.000341841	1832.88	-4.27817e-06	9.27813e-06
Stim: Block	1843.28	*** -9.1E-01	0.224473	1845.52	-0.00612221	0.00615412	1844.13	-0.0285178	0.104962	1855.05	0.000904893	0.00287798
Stim: Performance * Block	1843.35	** 8.3E-01	0.267771	1846.62	0.00585781	0.00734278	1843.49	** -1.1E-03	0.000394792	1848.96	-1.14651e-05	1.08232e-05
Sham: Intercept Diff.	23.6323	-0.338314	0.803015	159.589	0.0132135	0.0084272	19.524	-0.39052	0.769079	32.0394	-0.000993894	0.00537752
Sham: Performance Diff.	1849.5	-0.0202848	0.324006	1736.29	-0.0132721	0.00873417	1849.52	0.000166152	0.000489254	1732.96	1.80132e-05	1.31865e-05
Sham: Block Diff.	1843.37	-0.0933474	0.305248	1846.45	0.00340417	0.00837442	1846.44	0.0966522	0.148127	1855.39	-0.00742736	0.00403846
Sham: Performance * Block Diff.	1844.07	0.125545	0.365888	1852.59	-0.00817535	0.0100227	1844.13	-0.00052153	0.000555557	1853.38	2.13149e-05	1.52043e-05
		Var	SD		Var	SD		Var	SD		Var	SD
Random
Intercept		2.988	1.729		9.068e-05	0.009522		3.017	1.737		9.163e-05	0.009572
Residual		2.723	1.65		0.002049	0.045271		2.725	1.651		0.002049	0.045262
N	21			21			21			21
Observations	1870			1866			1870			1866
	Opt. 3: Left Dorsolateral PFC - B.A. 46
	Success Probability						Error Distance
	Oxy Intercept			Oxy Slope			Oxy Intercept			Oxy Slope
	df	B	SE	df	B	SE	df	B	SE	df	B	SE
Fixed
Stim: Intercept	21.9458	-0.392437	0.47353	104.094	-0.00524141	0.00750793	19.3049	-0.0716504	0.459327	26.4906	-0.0027803	0.00524782
Stim: Performance	1771.46	0.284224	0.156687	1779.6	0.00330363	0.007122	1771.36	(*) -4.6E-04	0.000229498	1780.2	8.58862e-07	1.04291e-05
Stim: Block	1769.25	*** -7.7E-01	0.151341	1767.03	(**) -1.8E-02	0.0069325	1769.68	** -2.2E-01	0.0702733	1772.98	0.00255741	0.00320459
Stim: Performance * Block	1769.3	** 5.4E-01	0.180223	1767.74	(*) 1.8E-02	0.008248	1769.38	(*) -6.0E-04	0.000265904	1769.16	(*) -3.0E-05	1.2174e-05
Sham: Intercept Diff.	22.1494	0.565254	0.655804	108.604	0.0127936	0.0105538	19.3717	0.521267	0.635207	27.4521	0.00049361	0.00733571
Sham: Performance Diff.	1772.94	-0.028198	0.222179	1765.67	-0.011855	0.0100755	1772.9	9.06786e-05	0.000336198	1766.48	1.46238e-05	1.52217e-05
Sham: Block Diff.	1770.97	*** 9.7E-01	0.214712	1779.69	0.0159911	0.00978792	1771.27	*** 5.4E-01	0.0998307	1780.94	-0.00776228	0.00454009
Sham: Performance * Block Diff.	1770.97	-0.479324	0.254051	1778.45	-0.0197796	0.0115836	1770.54	0.000176946	0.000384481	1777.99	(*) 3.9E-05	1.75384e-05
		Var	SD		Var	SD		Var	SD		Var	SD
Random
Intercept		2.068	1.438		0.0002041	0.01429		2.075	1.441		0.0002036	0.01427
Residual		1.214	1.102		0.0025358	0.05036		1.215	1.102		0.0025321	0.05032
N	21			21			21			21
Observations	1796			1789			1796			1789
	Opt. 4: Left Ventrolateral PFC - B.A. 46
	Success Probability						Error Distance
	Oxy Intercept			Oxy Slope			Oxy Intercept			Oxy Slope
	df	B	SE	df	B	SE	df	B	SE	df	B	SE
Fixed
Stim: Intercept	19.8885	-0.00776878	0.43513	140.773	-0.000278623	0.0061897	17.2355	0.253024	0.420434	22.4268	-0.00506229	0.00376203
Stim: Performance	1547.2	0.24723	0.151308	1521.48	-0.00399112	0.00651168	1547.08	-0.000308457	0.000221511	1529.28	7.85099e-06	9.51598e-06
Stim: Block	1545.2	*** -8.6E-01	0.14874	1539.54	-0.00212084	0.00646444	1545.66	0.0687888	0.0678971	1549.13	0.00190241	0.00293928
Stim: Performance * Block	1545.19	*** 8.7E-01	0.176184	1539.32	0.00316695	0.00765776	1545.29	*** -1.1E-03	0.000261066	1542.33	-7.31579e-06	1.13133e-05
Sham: Intercept Diff.	20.22	-0.634027	0.634939	128.099	0.00753287	0.00918725	17.4266	-0.126481	0.612593	25.1757	0.000130027	0.00572842
Sham: Performance Diff.	1549.55	(*) 4.7E-01	0.228809	1381.33	-0.00695094	0.00977808	1549.62	(*) -7.2E-04	0.000346573	1378.14	1.01257e-05	1.47479e-05
Sham: Block Diff.	1545.56	0.157172	0.215505	1542.91	-0.000611832	0.0093999	1548.8	-0.102526	0.105994	1541.88	-0.00387836	0.00455542
Sham: Performance * Block Diff.	1545.94	-0.274233	0.258209	1545.2	-0.00258461	0.0112537	1546.05	0.000142892	0.000395337	1547.03	5.78498e-06	1.71176e-05
		Var	SD		Var	SD		Var	SD		Var	SD
Random
Intercept		1.731	1.315		8.195e-05	0.009052		1.736	1.317		8.197e-05	0.009053
Residual		1.128	1.062		0.002133	0.04618		1.133	1.064		0.002131	0.046166
N	19			19			19			19
Observations	1570			1560			1570			1560
	Opt. 5: Left Dorsomedial PFC - B.A. 10
	Success Probability						Error Distance
	Oxy Intercept			Oxy Slope			Oxy Intercept			Oxy Slope
	df	B	SE	df	B	SE	df	B	SE	df	B	SE
Fixed
Stim: Intercept	22.9088	-0.19523	0.43023	116.368	-0.00407498	0.0073921	19.3904	0.118449	0.41422	27.1188	-0.00666921	0.00500971
Stim: Performance	1748.2	0.277999	0.1617	1751.93	-0.00125615	0.00719503	1748.09	-0.000447975	0.000236679	1752.77	7.76747e-06	1.05194e-05
Stim: Block	1745.31	*** -1.1E+00	0.155695	1742.2	-0.012647	0.00698267	1745.86	*** -3.0E-01	0.0724787	1748.59	0.00409732	0.00323621
Stim: Performance * Block	1745.37	*** 7.7E-01	0.185536	1742.93	0.0141304	0.00831614	1745.48	*** -1.0E-03	0.000273859	1744.55	(*) -2.7E-05	1.22684e-05
Sham: Intercept Diff.	23.2974	0.5723	0.596984	123.641	0.00870886	0.0104682	19.4894	0.537976	0.573068	28.3349	0.00600305	0.00702197
Sham: Performance Diff.	1750.27	-0.0161832	0.23176	1727.94	-0.0028416	0.0102653	1750.2	8.83676e-05	0.000351747	1727.7	2.79053e-06	1.55504e-05
Sham: Block Diff.	1747.62	*** 1.5E+00	0.222848	1755.48	0.0124083	0.00994634	1748.02	*** 6.8E-01	0.103517	1755.75	-0.00626317	0.00461018
Sham: Performance * Block Diff.	1747.22	** -8.7E-01	0.263557	1754.74	-0.0145092	0.0117727	1747.03	(*) 8.4E-04	0.000400512	1754.21	(*) 3.5E-05	1.78705e-05
		Var	SD		Var	SD		Var	SD		Var	SD
Random
Intercept		1.666	1.291		0.0001803	0.01343		1.679	1.296		0.0001777	0.01333
Residual		1.284	1.133		0.0025701	0.0507		1.287	1.134		0.0025651	0.05065
N	21			21			21			21
Observations	1772			1764			1772			1764
	Opt. 6: Left Ventromedial PFC - B.A. 10
	Success Probability						Error Distance
	Oxy Intercept			Oxy Slope			Oxy Intercept			Oxy Slope
	df	B	SE	df	B	SE	df	B	SE	df	B	SE
Fixed
Stim: Intercept	22.4114	0.319665	0.428988	162.73	-0.00447197	0.0063803	19.3761	0.477107	0.415493	29.864	-0.00504167	0.00402445
Stim: Performance	1809.78	0.165348	0.150531	1801.26	0.00010952	0.00654556	1809.59	-0.000119364	0.000219829	1805.32	3.06167e-06	9.56684e-06
Stim: Block	1807.24	*** -7.8E-01	0.145653	1806.08	0.000650219	0.00638901	1807.83	0.0338987	0.0673569	1815.26	0.00569326	0.00294823
Stim: Performance * Block	1807.32	*** 7.6E-01	0.173304	1807.56	0.0034637	0.00760006	1807.42	*** -1.0E-03	0.000255572	1809.88	-1.09861e-05	1.12021e-05
Sham: Intercept Diff.	22.5025	-0.769817	0.59336	151.891	0.00209927	0.00883985	19.4316	-0.375784	0.5745	31.1663	0.00169229	0.00563578
Sham: Performance Diff.	1811.85	0.350596	0.210416	1717.38	-0.000448303	0.00909523	1811.94	-0.000585109	0.000318816	1707.25	-3.51137e-07	1.37827e-05
Sham: Block Diff.	1807.32	(*) 4.0E-01	0.197731	1807.16	-0.00848391	0.00868536	1809.69	0.180446	0.0959244	1816.03	-0.0022438	0.00418438
Sham: Performance * Block Diff.	1807.89	-0.250701	0.2369	1813.87	0.00895442	0.0103876	1807.91	3.5621e-05	0.000360345	1814.42	3.2154e-06	1.58079e-05
		Var	SD		Var	SD		Var	SD		Var	SD
Random
Intercept		1.68	1.296		0.0001031	0.01015		1.695	1.302		0.0001016	0.01008
Residual		1.126	1.061		0.0021689	0.04657		1.127	1.062		0.002171	0.04659
N	21			21			21			21
Observations	1834			1827			1834			1827
	Opt. 7: Left Dorsomedial PFC - B.A. 10
	Success Probability						Error Distance
	Oxy Intercept			Oxy Slope			Oxy Intercept			Oxy Slope
	df	B	SE	df	B	SE	df	B	SE	df	B	SE
Fixed
Stim: Intercept	24.9535	0.223386	0.465454	134.18	-0.00747627	0.00825234	19.6367	0.435075	0.440877	27.9738	(*) -1.2E-02	0.00546221
Stim: Performance	1743.79	0.210957	0.20755	1730.4	-0.00410606	0.00816095	1743.05	-0.000197543	0.00030245	1735.03	3.99339e-06	1.18536e-05
Stim: Block	1739.3	*** -1.0E+00	0.199173	1722.42	-0.00186193	0.0078584	1740.07	* 2.2E-01	0.0904837	1729	(*) 8.1E-03	0.00354952
Stim: Performance * Block	1739.38	*** 1.2E+00	0.235481	1723.22	0.00664069	0.00928737	1739.52	*** -1.4E-03	0.000349634	1724.72	-2.36131e-05	1.37321e-05
Sham: Intercept Diff.	24.7642	-0.145748	0.641953	121.55	0.00221344	0.0112286	19.6657	0.158288	0.609387	28.2584	0.00519054	0.00757027
Sham: Performance Diff.	1745.92	0.297083	0.282726	1704.48	0.00334835	0.0110491	1745.89	-0.000334213	0.000425982	1705.06	-1.45151e-06	1.6598e-05
Sham: Block Diff.	1739.41	*** 9.2E-01	0.267394	1723.34	-0.000146801	0.0105436	1742.87	-0.00307254	0.127895	1736.9	-0.00816059	0.00501398
Sham: Performance * Block Diff.	1740.23	** -9.5E-01	0.31892	1729.27	-0.00352973	0.0125716	1740.25	0.00076604	0.000485163	1729.39	2.58317e-05	1.90556e-05
		Var	SD		Var	SD		Var	SD		Var	SD
Random
Intercept		1.862	1.364		0.0002071	0.01439		1.883	1.372		0.000206	0.01435
Residual		1.942	1.394		0.0030107	0.05487		1.954	1.398		0.003007	0.05483
N	21			21			21			21
Observations	1766			1745			1766			1745
	Opt. 8: Left Ventromedial PFC - B.A. 10
	Success Probability						Error Distance
	Oxy Intercept			Oxy Slope			Oxy Intercept			Oxy Slope
	df	B	SE	df	B	SE	df	B	SE	df	B	SE
Fixed
Stim: Intercept	20.4341	0.343729	0.485466	150.614	-0.00469011	0.00635448	18.1706	0.489685	0.473929	29.5328	-0.00734187	0.00407531
Stim: Performance	1587.89	0.152452	0.153737	1580.34	-0.00202083	0.00645987	1587.78	-0.000109989	0.000224571	1581.43	4.81799e-06	9.41015e-06
Stim: Block	1586.07	*** -1.1E+00	0.147699	1577.24	0.00269078	0.0062389	1587.59	(*) -1.5E-01	0.0716512	1587.42	0.0048518	0.0029979
Stim: Performance * Block	1586.38	*** 9.2E-01	0.177851	1582.34	0.000780629	0.00749825	1586.43	*** -1.2E-03	0.000263152	1583.53	-7.22273e-06	1.10807e-05
Sham: Intercept Diff.	20.5669	-0.291827	0.68768	150.132	-0.00316092	0.00908486	18.2373	-0.152531	0.670858	30.7606	0.00610267	0.00585867
Sham: Performance Diff.	1589.46	0.107685	0.222243	1540.35	0.00823875	0.00926438	1589.48	-0.000286465	0.000339665	1534.39	-1.40163e-05	1.40924e-05
Sham: Block Diff.	1587.71	*** 9.9E-01	0.212207	1589	0.000812686	0.00892161	1588.38	0.0600132	0.1023	1580.91	-0.00413613	0.00427301
Sham: Performance * Block Diff.	1587.46	*** -9.2E-01	0.25252	1588.87	-0.00143171	0.0106201	1587.33	* 9.4E-04	0.000385883	1588.71	1.9015e-05	1.61848e-05
		Var	SD		Var	SD		Var	SD		Var	SD
Random
Intercept		2.189	1.479		0.0001072	0.01036		2.212	1.487		0.0001066	0.01033
Residual		1.102	1.05		0.0019529	0.04419		1.106	1.052		0.001951	0.04417
N	20			20			20			20
Observations	1612			1597			1612			1597
	Opt. 9: Right Dorsomedial PFC - B.A. 10
	Success Probability						Error Distance
	Oxy Intercept			Oxy Slope			Oxy Intercept			Oxy Slope
	df	B	SE	df	B	SE	df	B	SE	df	B	SE
Fixed
Stim: Intercept	24.4898	-0.02699	0.498095	136.369	-0.00654209	0.00843521	19.5876	0.163756	0.473168	28.0057	(*) -1.3E-02	0.00556938
Stim: Performance	1740.35	0.190643	0.214593	1728.7	-0.00597189	0.00838104	1739.73	-0.000174731	0.00031289	1734.24	8.93039e-06	1.21828e-05
Stim: Block	1736.27	*** -1.2E+00	0.205996	1722.34	0.00304071	0.00806753	1736.99	0.0669871	0.0937171	1729.3	0.0041559	0.00365522
Stim: Performance * Block	1736.34	*** 1.2E+00	0.243672	1723.24	-0.00130648	0.0095416	1736.49	*** -1.4E-03	0.000361849	1724.74	-1.09872e-05	1.41183e-05
Sham: Intercept Diff.	24.3171	0.0214222	0.687056	123.062	-0.00115719	0.011469	19.6234	0.317739	0.654078	28.3337	0.00703727	0.00772207
Sham: Performance Diff.	1742.41	0.283841	0.292544	1701.65	0.00778219	0.0113379	1742.41	-0.000367012	0.000442002	1703.39	-1.01128e-05	1.70765e-05
Sham: Block Diff.	1736.38	*** 1.1E+00	0.277565	1723.13	-0.00734582	0.0108505	1739.53	0.143318	0.132687	1736.98	-0.0039758	0.00515263
Sham: Performance * Block Diff.	1737.09	** -1.0E+00	0.330944	1728.66	0.00699248	0.0129278	1737.15	0.000984977	0.000504789	1729.07	1.08666e-05	1.96534e-05
		Var	SD		Var	SD		Var	SD		Var	SD
Random
Intercept		2.155	1.468		0.0002127	0.01458		2.175	1.475		0.0002123	0.01457
Residual		2.083	1.443		0.0031731	0.05633		2.095	1.448		0.0031724	0.05632
N	21			21			21			21
Observations	1763			1745			1763			1745
	Opt. 10: Right Ventromedial PFC - B.A. 10
	Success Probability						Error Distance
	Oxy Intercept			Oxy Slope			Oxy Intercept			Oxy Slope
	df	B	SE	df	B	SE	df	B	SE	df	B	SE
Fixed
Stim: Intercept	22.6028	0.0165619	0.459452	164.615	-0.00228951	0.00636983	19.3929	0.296453	0.443845	30.545	(*) -9.4E-03	0.00405183
Stim: Performance	1753.61	0.262627	0.165298	1744.94	-0.00633861	0.00650725	1753.56	-0.000338469	0.000241212	1745.62	1.01333e-05	9.49608e-06
Stim: Block	1751.26	*** -9.9E-01	0.159566	1742.09	0.00209263	0.00632895	1751.77	(*) -1.5E-01	0.0739211	1748.65	(*) 5.8E-03	0.00291867
Stim: Performance * Block	1751.31	*** 8.0E-01	0.189907	1742.74	0.00255627	0.00752846	1751.41	*** -1.0E-03	0.000279973	1744.73	-8.1344e-06	1.11109e-05
Sham: Intercept Diff.	22.7374	0.117096	0.635801	155.397	-0.00781004	0.00883891	19.4502	0.281326	0.613716	31.728	0.00792643	0.00566503
Sham: Performance Diff.	1755.82	0.157692	0.231824	1682.3	0.0152419	0.00904937	1755.96	-0.000208462	0.000351163	1673.91	-1.86646e-05	1.36904e-05
Sham: Block Diff.	1751.34	*** 8.2E-01	0.219854	1742.86	-0.00617512	0.00871938	1753.91	0.152078	0.105951	1751.65	-0.00412319	0.00416258
Sham: Performance * Block Diff.	1751.95	* -6.6E-01	0.262611	1748.86	0.00487947	0.010395	1751.96	0.000659907	0.000400163	1749.11	8.47038e-06	1.58404e-05
		Var	SD		Var	SD		Var	SD		Var	SD
Random
Intercept		1.917	1.385		0.0001051	0.01025		1.932	1.39		0.0001045	0.01022
Residual		1.333	1.155		0.0020742	0.04554		1.337	1.156		0.0020762	0.04557
N	21			21			21			21
Observations	1778			1762			1778			1762
	Opt. 11: Right Dorsomedial PFC - B.A. 10
	Success Probability						Error Distance
	Oxy Intercept			Oxy Slope			Oxy Intercept			Oxy Slope
	df	B	SE	df	B	SE	df	B	SE	df	B	SE
Fixed
Stim: Intercept	20.2315	-0.398123	0.437084	171.999	-2.58615e-05	0.0074301	17.3217	-0.335601	0.421469	27.4622	-0.00407909	0.00435483
Stim: Performance	1517.73	0.0659281	0.160674	1451.92	-0.00314983	0.00806378	1517.39	-3.86962e-05	0.000233224	1470.48	7.32629e-06	1.17076e-05
Stim: Block	1515.21	*** -7.0E-01	0.15634	1511.11	0.00544465	0.00796951	1516.11	*** -3.7E-01	0.0752894	1520.88	-0.00125152	0.00380866
Stim: Performance * Block	1515.29	0.352921	0.18809	1513.06	-0.00686433	0.0095812	1515.39	-0.000264161	0.000275788	1515.89	6.25885e-06	1.40212e-05
Sham: Intercept Diff.	20.9972	0.839858	0.608153	191.015	-0.0101373	0.0109487	17.4725	0.956651	0.582232	29.7476	0.00444307	0.00622444
Sham: Performance Diff.	1520.98	0.100373	0.241047	1269.53	0.0127822	0.0119271	1521.16	-0.000203218	0.000364686	1257.9	-2.17648e-05	1.79967e-05
Sham: Block Diff.	1516.39	*** 1.4E+00	0.230742	1520.94	-0.0145337	0.0117392	1519.75	*** 6.7E-01	0.111434	1427.01	0.00275735	0.00555511
Sham: Performance * Block Diff.	1516.7	** -7.3E-01	0.274706	1520.16	0.0186905	0.0139428	1516.67	0.000698075	0.000417492	1520.16	-1.16671e-05	2.11443e-05
		Var	SD		Var	SD		Var	SD		Var	SD
Random
Intercept		1.557	1.248		8.85e-05	0.009408		1.565	1.251		8.456e-05	0.009196
Residual		1.18	1.086		0.0030459	0.05519		1.183	1.088		0.003049	0.055221
N	19			19			19			19
Observations	1540			1529			1540			1529
	Opt. 12: Right Ventromedial PFC - B.A. 10
	Success Probability						Error Distance
	Oxy Intercept			Oxy Slope			Oxy Intercept			Oxy Slope
	df	B	SE	df	B	SE	df	B	SE	df	B	SE
Fixed
Stim: Intercept	22.3001	0.200831	0.382502	189.286	0.00247239	0.00664122	18.5177	0.296295	0.367308	32.2276	-0.00536222	0.00407637
Stim: Performance	1763.92	0.109504	0.153394	1718.42	-0.00708804	0.00705789	1763.48	-3.34863e-05	0.000222979	1733.84	1.03173e-05	1.02613e-05
Stim: Block	1760.31	*** -6.0E-01	0.148357	1759.23	0.00254108	0.00690568	1761.21	0.0637445	0.0712516	1768.69	0.00331033	0.00330383
Stim: Performance * Block	1760.39	*** 6.3E-01	0.178254	1760.41	-0.000681553	0.00829542	1760.54	** -7.8E-04	0.000262332	1763.04	-6.22707e-06	1.21876e-05
Sham: Intercept Diff.	22.5428	-0.494168	0.517206	179.446	-0.014402	0.00906095	18.5872	-0.0697398	0.495746	33.5925	0.00250281	0.00557492
Sham: Performance Diff.	1766.35	0.389839	0.211067	1602.24	0.015529	0.00964482	1766.39	-0.000587092	0.000318211	1595.34	-2.31759e-05	1.4522e-05
Sham: Block Diff.	1760.42	0.124441	0.199151	1759.97	-0.012512	0.00928536	1763.5	-0.0983191	0.0978993	1763.51	0.00392014	0.00451616
Sham: Performance * Block Diff.	1761.15	-0.237572	0.239515	1766.27	0.0179906	0.0111415	1761.21	0.000118001	0.000363178	1767.1	-1.14973e-05	1.68719e-05
		Var	SD		Var	SD		Var	SD		Var	SD
Random
Intercept		1.169	1.081		8.431e-05	0.009182		1.184	1.088		8.414e-05	0.009173
Residual		1.108	1.053		0.002406	0.049046		1.113	1.055		0.002409	0.049086
N	20			20			20			20
Observations	1786			1778			1786			1778
	Opt. 13: Right Dorsolareral PFC - B.A. 46
	Success Probability						Error Distance
	Oxy Intercept			Oxy Slope			Oxy Intercept			Oxy Slope
	df	B	SE	df	B	SE	df	B	SE	df	B	SE
Fixed
Stim: Intercept	23.1806	-0.29479	0.390181	194.962	-0.0012631	0.00647866	19.421	-0.0790253	0.373999	33.9311	-0.00500778	0.00393996
Stim: Performance	1857.74	0.209703	0.151172	1825.65	-0.00275932	0.0068105	1857.56	-0.000227691	0.00022141	1829.86	7.62686e-06	9.96442e-06
Stim: Block	1854.24	*** -8.0E-01	0.145786	1859.37	-0.000748275	0.00664325	1854.92	*** -2.6E-01	0.068035	1868.24	-0.00266638	0.00308967
Stim: Performance * Block	1854.3	** 5.5E-01	0.173796	1860.41	-0.00197091	0.0079182	1854.42	(*) -5.1E-04	0.000256622	1862.87	1.93693e-06	1.16712e-05
Sham: Intercept Diff.	23.2148	0.433049	0.539343	177.54	-0.00159681	0.00891331	19.461	0.605275	0.517023	34.4503	0.00289312	0.00548317
Sham: Performance Diff.	1859.98	0.152235	0.209458	1719.59	0.00463181	0.00936843	1860.01	-0.000270901	0.000316954	1708.18	-4.216e-06	1.41479e-05
Sham: Block Diff.	1854.3	*** 1.2E+00	0.197984	1859.93	-0.00878241	0.00902072	1857.13	*** 8.0E-01	0.0956415	1866.72	0.00360063	0.00431975
Sham: Performance * Block Diff.	1854.94	-0.415945	0.236895	1866.28	0.0125971	0.0107765	1854.99	0.000148873	0.00036047	1867.11	-1.27818e-05	1.63725e-05
		Var	SD		Var	SD		Var	SD		Var	SD
Random
Intercept		1.361	1.167		9.242e-05	0.009613		1.366	1.169		8.887e-05	0.009427
Residual		1.144	1.07		0.002381	0.048794		1.148	1.072		0.002383	0.04881
N	21			21			21			21
Observations	1881			1879			1881			1879
	Opt. 14: Right Ventrolateral PFC - B.A. 46
	Success Probability						Error Distance
	Oxy Intercept			Oxy Slope			Oxy Intercept			Oxy Slope
	df	B	SE	df	B	SE	df	B	SE	df	B	SE
Fixed
Stim: Intercept	24.7346	0.366495	0.324076	153.313	0.00165282	0.00598561	19.6473	0.566639	0.306599	29.8897	-0.0058679	0.00384346
Stim: Performance	1844.45	0.204319	0.141843	1840.13	-0.00676287	0.00606995	1844.23	-0.000171607	0.000207312	1842.38	1.0316e-05	8.86561e-06
Stim: Block	1840.38	** -4.2E-01	0.13717	1839.53	0.00064554	0.00591671	1841.34	-0.0874932	0.0635353	1848.37	-0.000186362	0.00273301
Stim: Performance * Block	1840.49	* 3.4E-01	0.16323	1840.79	-0.00145893	0.00703937	1840.67	-0.000267576	0.00024085	1842.98	-1.6152e-06	1.03727e-05
Sham: Intercept Diff.	24.764	-0.306145	0.447956	142.33	-0.00826214	0.0082404	19.7194	-0.280018	0.424021	30.7571	-0.00161327	0.00536078
Sham: Performance Diff.	1847.47	0.013772	0.196768	1775.17	0.00625904	0.00837182	1847.63	-8.80015e-05	0.000298066	1767.6	-7.98013e-06	1.26601e-05
Sham: Block Diff.	1840.46	** 5.1E-01	0.185903	1840.09	-0.013241	0.00802082	1844.14	(*) 1.9E-01	0.0900934	1851.72	0.00716808	0.00386218
Sham: Performance * Block Diff.	1841.32	-0.346345	0.22269	1846.56	(*) 2.0E-02	0.00959714	1841.39	0.000163181	0.000338715	1847.15	-2.49769e-05	1.45843e-05
		Var	SD		Var	SD		Var	SD		Var	SD
Random
Intercept		0.9076	0.9527		9.723e-05	0.00986		0.9118	0.9549		9.568e-05	0.009781
Residual		1.0066	1.0033		0.001875	0.04331		1.0091	1.0045		0.001876	0.043317
N	21			21			21			21
Observations	1867			1861			1867			1861
	Opt. 15: Right Pars Opercularis - B.A. 44
	Success Probability						Error Distance
	Oxy Intercept			Oxy Slope			Oxy Intercept			Oxy Slope
	df	B	SE	df	B	SE	df	B	SE	df	B	SE
Fixed
Stim: Intercept	25.1019	0.100214	0.364023	195.37	0.00144854	0.00627475	19.7204	0.255031	0.343051	33.5465	-0.000170736	0.00385257
Stim: Performance	1856	0.144594	0.162996	1829.38	-0.00212934	0.00656662	1855.72	-0.000185544	0.00023896	1836.56	-6.34814e-07	9.61655e-06
Stim: Block	1851.54	*** -7.5E-01	0.157791	1855.45	0.00671634	0.00642304	1852.39	0.0686279	0.0731668	1862.85	-0.00326435	0.00296798
Stim: Performance * Block	1851.62	*** 7.9E-01	0.187688	1856.29	-0.00991234	0.00763883	1851.77	*** -9.3E-04	0.000277369	1858.32	9.91274e-06	1.12652e-05
Sham: Intercept Diff.	25.0762	0.153143	0.502897	176.292	0.00142741	0.00860645	19.7744	0.302248	0.474323	34.0643	-0.0049823	0.00535988
Sham: Performance Diff.	1858.92	0.155993	0.22503	1732.19	-0.00577831	0.00901006	1859.01	-0.000139476	0.000340468	1726.57	9.5206e-06	1.35956e-05
Sham: Block Diff.	1851.57	*** 1.6E+00	0.213153	1855.41	(*) -2.0E-02	0.00869838	1855.4	*** 6.1E-01	0.102973	1862.15	0.00356484	0.00415734
Sham: Performance * Block Diff.	1852.47	*** -9.8E-01	0.255065	1861.58	(*) 2.3E-02	0.0103893	1852.53	** 1.2E-03	0.000387707	1862.08	-2.83592e-05	1.57438e-05
		Var	SD		Var	SD		Var	SD		Var	SD
Random
Intercept		1.137	1.066		8.822e-05	0.009393		1.139	1.067		8.712e-05	0.009334
Residual		1.321	1.149		0.002194	0.046842		1.327	1.152		0.002197	0.04687
N	21			21			21			21
Observations	1878			1874			1878			1874
	Opt. 16: Right Pars Triangularis - B.A. 45
	Success Probability						Error Distance
	Oxy Intercept			Oxy Slope			Oxy Intercept			Oxy Slope
	df	B	SE	df	B	SE	df	B	SE	df	B	SE
Fixed
Stim: Intercept	22.9108	0.063887	0.426478	205.142	0.000238049	0.00536302	19.4472	0.265508	0.410098	32.9624	-0.00626964	0.00322964
Stim: Performance	1837.29	0.186365	0.158909	1799.29	-0.005672	0.00569044	1837.13	-0.000254008	0.000232899	1806.9	9.49787e-06	8.32977e-06
Stim: Block	1834.25	*** -7.9E-01	0.153805	1834.69	-0.000263745	0.0055726	1834.97	0.0221133	0.071452	1845.16	-4.64325e-05	0.00257742
Stim: Performance * Block	1834.34	*** 7.7E-01	0.183068	1836.46	-0.001042	0.00663084	1834.47	*** -9.5E-04	0.000270445	1839.34	-5.08189e-06	9.77246e-06
Sham: Intercept Diff.	22.9576	-0.124214	0.589597	183.809	-0.00859906	0.00738499	19.4954	-0.0529608	0.566985	33.9259	0.00368404	0.00451183
Sham: Performance Diff.	1839.51	0.0708698	0.220847	1669.29	0.0103268	0.00785355	1839.64	-7.23817e-05	0.000335063	1658.72	-2.02584e-05	1.18857e-05
Sham: Block Diff.	1834.35	*** 1.2E+00	0.209342	1836.03	-0.00705449	0.00758504	1837.01	*** 3.8E-01	0.101174	1840.99	0.00713655	0.00364007
Sham: Performance * Block Diff.	1834.97	** -8.2E-01	0.250468	1842.92	0.0142973	0.0090666	1835.01	(*) 7.8E-04	0.000381593	1843.6	-1.45024e-05	1.37842e-05
		Var	SD		Var	SD		Var	SD		Var	SD
Random
Intercept		1.64	1.281		5.83e-05	0.007636		1.646	1.283		5.808e-05	0.007621
Residual		1.265	1.125		0.0016641	0.040793		1.269	1.127		0.001663	0.040783
N	21			21			21			21
Observations	1861			1855			1861			1855
Notes * p<.05 ** p<.01 *** p<.001 () removed in multiple comparisons test
